# Supplementary material for: Gas6/Axl signaling attenuates alveolar inflammation in ischemia-reperfusion-induced acute lung injury by up-regulating SOCS3-mediated pathway
Source: PLoS One. 2019 Jul 18;14(7):e0219788. doi: 10.1371/journal.pone.0219788 (PMC6638944; doi:10.1371/journal.pone.0219788)
Supplement: S1 Table — (XLSX) [file pone.0219788.s003.xlsx]

## Sheet: LW
	control		IR		IR+GAS6 5g		IR+GAS6 2.5g		IR+GAS6 1.25g
	mean	SD	mean	SD	mean	SD	mean	SD	mean	SD
0	0	0	2.6729	0.2992	1.475	0.1815	1.2633	0.0747	1.925	0.3313
1	0	0	2.7871	0.3114	1.49	0.1862	1.2933	0.0777	1.965	0.34
2	0	0	2.8443	0.3185	1.5	0.1885	1.3083	0.0811	2.0067	0.3426
3	0	0	2.9343	0.3321	1.5175	0.1957	1.325	0.0841	2.0517	0.3433
4	0	0	2.9829	0.3387	1.5213	0.199	1.33	0.0855	2.0833	0.3464
5	0	0	3.0343	0.3346	1.54	0.1985	1.33	0.0908	2.125	0.3439
6	0	0	3.0871	0.3376	1.5525	0.1996	1.335	0.0935	2.1583	0.3446
8	0	0	3.1357	0.3374	1.5675	0.206	1.355	0.0984	2.1817	0.3427
10	0	0	3.1929	0.3358	1.5813	0.2106	1.3717	0.1058	2.22	0.3371
15	0	0	3.2929	0.3622	1.5863	0.2185	1.4133	0.1198	2.3017	0.3384
20	0	0	3.3643	0.3685	1.64	0.2357	1.4467	0.1358	2.3767	0.3415
25	0	0	3.4571	0.3745	1.6575	0.2416	1.4833	0.1482	2.4567	0.3435
30	0	0	3.62	0.3723	1.6663	0.2465	1.5217	0.1548	2.54	0.3408
35	0	0	3.7729	0.3603	1.6825	0.2536	1.5733	0.1804	2.62	0.3387
40	0	0	3.8771	0.3443	1.695	0.2634	1.63	0.2005	2.7083	0.3396
45	0	0	4.05	0.3378	1.72	0.27	1.6667	0.2119	2.81	0.3276
50	0	0	4.1786	0.3429	1.7475	0.2755	1.7217	0.231	2.895	0.322
55	0	0	4.3186	0.3505	1.7663	0.2811	1.7833	0.2557	2.9733	0.3127
60	0	0	4.4314	0.3429	1.7863	0.2847	1.825	0.2675	3.0783	0.3019
65	0	0	4.56	0.3654	1.805	0.2895	1.8733	0.2818	3.1533	0.2881
70	0	0	4.7043	0.3677	1.83	0.2982	1.9083	0.2914	3.2233	0.2826
75	0	0	4.8871	0.4129	1.8513	0.3009	1.9467	0.3019	3.3233	0.2807
80	0	0	5.0229	0.4296	1.6874	0.375	1.9817	0.3115	3.28	0.3989
85	0	0	5.1729	0.4428	1.8913	0.3114	2.0083	0.317	3.5883	0.2707
90	0	0	5.4814	0.4952	1.9238	0.3126	2.0483	0.333	3.71	0.2671

## Sheet: LWG
	Control		IR		IR+Gas6 5ug		IR+Gas6 2.5ug		IR+Gas6 1.25ug
	mean	SD	mean	SD	mean	SD	mean	SD	mean	SD
0	0	0	0	0.2992	0	0.1815	0	0.0747	0	0.3313
5	0	0	0.3614	0.3346	0.065	0.1985	0.0667	0.0908	0.2	0.3439
10	0	0	0.52	0.3358	0.1063	0.2106	0.1084	0.1058	0.295	0.3371
15	0	0	0.62	0.3622	0.1113	0.2185	0.15	0.1198	0.3767	0.3384
20	0	0	0.6914	0.3685	0.165	0.2357	0.1834	0.1358	0.4517	0.3415
25	0	0	0.7842	0.3745	0.1825	0.2416	0.22	0.1482	0.5317	0.3435
30	0	0	0.9471	0.3723	0.1913	0.2465	0.2584	0.1548	0.615	0.3408
35	0	0	1.1	0.3603	0.2075	0.2536	0.31	0.1804	0.695	0.3387
40	0	0	1.2042	0.3443	0.22	0.2634	0.3667	0.2005	0.7833	0.3396
45	0	0	1.3771	0.3378	0.245	0.27	0.4034	0.2119	0.885	0.3276
50	0	0	1.5057	0.3429	0.2725	0.2755	0.4584	0.231	0.97	0.322
55	0	0	1.6457	0.3505	0.2913	0.2811	0.52	0.2557	1.0483	0.3127
60	0	0	1.7585	0.3429	0.3113	0.2847	0.5617	0.2675	1.1533	0.3019
65	0	0	1.8871	0.3654	0.33	0.2895	0.61	0.2818	1.2283	0.2881
70	0	0	2.0314	0.3677	0.355	0.2982	0.645	0.2914	1.2983	0.2826
75	0	0	2.2142	0.4129	0.3763	0.3009	0.6834	0.3019	1.3983	0.2807
80	0	0	2.35	0.4296	0.2124	0.375	0.7184	0.3115	1.355	0.3989
85	0	0	2.5	0.4428	0.4163	0.3114	0.745	0.317	1.6633	0.2707
90	0	0	2.8085	0.4952	0.4488	0.3126	0.785	0.333	1.785	0.2671

## Sheet: Kf
	Kf1			Kf2
	mean	SD	N	mean	SD	N
Control	0.1493	0.008723	6	0.156	0.0145	6
IR	0.1557	0.0142	6	0.642	0.0421	6
1.25	0.1722	0.0076783	6	0.6559	0.0342	6
2.5	0.1754	0.003627	6	0.5392	0.048	6
5	0.1739	0.0094218	6	0.5407	0.0543	6

## Sheet: WD
Control	IR	5	2.5	1.25
4.67059	7.83575	5.57925	5.73421	7.13838
5.08626	7.64765	5.48113	6.49013	7.04175
4.74713	11.3003	4.65263	5.59322	5.73693
5.42951	6.61276	5.53333	5.44932	8.05141
4.83871	7.86337	5.40896	5.46359	7.03695
5.43317	7.45782	5.01697	6.90612	9.30533

## Sheet: LWBW
Control	IR	5	2.5	1.25
4.45058	11.0382	3.6895	4.59357	7.57662
4.20459	9.95725	4.90608	4.4509	6.90424
2.92409	8.72006	4.30218	5.70149	6.38966
5.08518	10.1984	4.11027	5.02597	9.46658
3.34298	10.3697	4.13113	4.10994	9.28939
4.88026	6.55678	4.28863	4.18774	10.0024

## Sheet: BALF protein
Control	IR	1.25	2.5	5
196.237	3660.6	1102.74	1553.39	489.351
122.62	3560.46	1969.36	618.705	506.042
240.71	2967.93	1369.79	877.986	418.415
316.943	3214.12	2905.34	982.402	896.653
450.034	2867.79	3063.91	351.652	593.669
376.688	3326.79	1447.22	655.153	956.653
