# Supplementary material for: Gas6/Axl signaling attenuates alveolar inflammation in ischemia-reperfusion-induced acute lung injury by up-regulating SOCS3-mediated pathway
Source: PLoS One. 2019 Jul 18;14(7):e0219788. doi: 10.1371/journal.pone.0219788 (PMC6638944; doi:10.1371/journal.pone.0219788)
Supplement: S2 Table — (XLSX) [file pone.0219788.s004.xlsx]

## Sheet: CINC-1
Control	IR	1.25	2.5	5
2345.31	9266.66	9342.31	7607.24	7335.4
94.9251	9375.4	9335.22	8271.48	5869.81
1704.71	9427.41	9373.04	6581.33	7515.05
1986.01	12012.5	9217.02	7160.47	2300.4
1395.04	12264.3	9261.94	8484.23	7959.45
135.111	12870.4	9302.12	4796.62	6831.9

## Sheet: IL-1b
Control	IR	1.25	2.5	5
49.529	333.079	352.194	138.736	90.9464
65.4588	482.818	272.546	136.976	176.967
1.7398	310.777	231.128	167.409	135.55
30.4134	288.475	164.223	205.641	169.711
27.2274	234.314	384.054	125.992	87.7605
14.4836	450.959	358.566	173.781	165.641

## Sheet: IL-6
Control	IR	1.25	2.5	5
646.689	9667.97	8847.85	2891.22	3063.87
269.004	10293.8	8405.42	5200.49	3236.53
366.123	11124.8	10995.3	2945.17	6635.69
754.599	8826.27	9311.86	5481.06	2988.34
635.898	12840.5	8567.28	6139.31	1812.12
312.168	11642.7	11394.5	1855.28	4865.97

## Sheet: TNF-a
Control	IR	1.25	2.5	5
2544.35	8285.59	11340.8	5325.92	7778.05
1471.12	10383	9778.47	7261.81	8229.76
3495.32	9286.01	8674.67	5234.22	6276.89
3420.6	9859.98	8542.22	7339.93	5971.22
2004.34	7900.32	4639.87	8494.67	5281.77
4405.52	11724.5	9391.29	7535.43	7318.06
