# Supplementary material for: Gas6/Axl signaling attenuates alveolar inflammation in ischemia-reperfusion-induced acute lung injury by up-regulating SOCS3-mediated pathway
Source: PLoS One. 2019 Jul 18;14(7):e0219788. doi: 10.1371/journal.pone.0219788 (PMC6638944; doi:10.1371/journal.pone.0219788)
Supplement: S3 Table — (XLSX) [file pone.0219788.s005.xlsx]

## Sheet: Neutrophil
Control	IR	1.25	2.5	5
130	400	311	180	163
125	432	290	211	166
140	378	313	169	156
115	388	327	218	171
89	417	345	215	168
73	405	298	197	145

## Sheet: LI score
Control	IR	1.25	2.5	5
2	5	4	3	2
2	6	4	1	2
2	7	6	2	2
1	5	5	3	1
1	7	4	3	1
1	5	4	4	3
