# Supplementary material for: Gas6/Axl signaling attenuates alveolar inflammation in ischemia-reperfusion-induced acute lung injury by up-regulating SOCS3-mediated pathway
Source: PLoS One. 2019 Jul 18;14(7):e0219788. doi: 10.1371/journal.pone.0219788 (PMC6638944; doi:10.1371/journal.pone.0219788)
Supplement: S4 Table — (XLSX) [file pone.0219788.s006.xlsx]

## Sheet: BALF TNF-a
Control	IR	1.25	2.5	5
285	1215	1105	868	841
242	1146	999	853	782
201	1139	1049	931	791
294	1206	1165	928	914
321	1367	1211	786	821
298	1308	1089	842	795

## Sheet: BALF IL-6
Control	IR	1.25	2.5	5
89.6881	1652.99	1306.69	1019.67	815.143
99.5824	1669.48	1429.77	1040.39	608.547
89.6881	1636.5	983.365	796.37	678.335
119.371	1801.4	1296.46	922.9	985.503
103.015	1306.69	1052.4	982.96	997.85
119.005	985.799	1296.5	744.98	739.67
