# Supplementary material for: Gas6/Axl signaling attenuates alveolar inflammation in ischemia-reperfusion-induced acute lung injury by up-regulating SOCS3-mediated pathway
Source: PLoS One. 2019 Jul 18;14(7):e0219788. doi: 10.1371/journal.pone.0219788 (PMC6638944; doi:10.1371/journal.pone.0219788)
Supplement: S5 Table — (XLSX) [file pone.0219788.s007.xlsx]

## Sheet: SOCS3 mRNA
Control	IR	1.25	2.5	5
0.99974	0.374874	0.384137	0.906978	1.01393
0.99999	0.381244	0.432637	0.951602	0.992045
1.00003	0.166435	0.405583	0.983389	1.20067
1.00004	0.162972	0.221768	0.456204	0.723289

## Sheet: Axl mRNA
Control	HR
1.03343	0.397693
1.015	0.618293
0.998414	0.433988
0.99645	0.653139

## Sheet: Gas6 mRNA
Control	IR
0.979079	0.306535
1.06794	0.433471
1.18294	0.331931
0.986025	0.685503

## Sheet: Gas6
Control	IR
57.001	77.597
45.5265	69.7961
48.1268	51.5939
52.4607	69.1377
62.7961	101.867
74.0252	105.668
